# Supplementary material for: Effects of Lactobacillus plantarum HW1 on Growth Performance, Intestinal Immune Response, Barrier Function, and Cecal Microflora of Broilers with Necrotic Enteritis
Source: Animals (Basel). 2023 Dec 10;13(24):3810. doi: 10.3390/ani13243810 (PMC10740588; doi:10.3390/ani13243810)
Supplement: Supplementary file 1 [file animals-13-03810-s001.zip]

Archive with 1 entries (1 files):
- animals-2719445-supplementary.pdf
